# Supplementary material for: Graphene Infused Ecological Polymer Composites for Electromagnetic Interference Shielding and Heat Management Applications
Source: Materials (Basel). 2021 May 26;14(11):2856. doi: 10.3390/ma14112856 (PMC8198334; doi:10.3390/ma14112856)
Supplement: Supplementary file 1 [file materials-14-02856-s001.zip]

Archive with 1 entries (1 files):
- materials-1186425-supplementary.pdf
